# Supplementary material for: Nanoscale organization of the MHC I peptide-loading complex in human dendritic cells
Source: Cell Mol Life Sci. 2022 Aug 10;79(9):477. doi: 10.1007/s00018-022-04472-2 (PMC9365725; doi:10.1007/s00018-022-04472-2)
Supplement: Supplementary file 1 — Supplementary file1 (XLS 36 KB) [file 18_2022_4472_MOESM1_ESM.xls]

## Sheet: Fig 1a
	P1/Single Cells | Median (Comp-APC-A) CD86	P1/Single Cells | Median (Comp-BV421-A) CD83	P1/Single Cells | Median (Comp-FITC-A) MHCII	P1/Single Cells | Median (Comp-PE-A) CD14
Mono D33_Mono_002.fcs	711	241	5075	684
imDC D33_imDc_006.fcs	1007	1155	21964	146
mDC D33_imDc_010.fcs	43455	10477	42023	342
Mono D33_iso_001.fcs	123	191	300	94.4
imDC D33_iso_005.fcs	171	731	663	289
mDC D33_iso_009.fcs	270	1235	1285	507

## Sheet: Fig 5b
imDC TAP1	mDC Soma	mDC Tip
5.13964	25.9519	13.6707
4.42174	12.8827	8.09866
4.04007	17.0533	13.2824
3.65165	7.66087	9.89707
2.58261		18.4598
3.85652	7.66087	10.361
3.07296	12.9486	20.5588
4.64835	10.1301	26.171
3.89981	12.1815	4.4211
	10.16	23.2979
2.46764
6.58969	15.5917	22.8613
7.05422	9.93004	26.0454
5.51481	15.1192	7.64253
	9.25844	22.8148
	10.9879	35.1896
3.9004
3.91068	13.0043	11.249
3.59448	16.061	19.1256
	13.2285	21.3014
	5.15542	20.0019
6.32424	15.8312
5.02041
5.30433	5.0082	24.741
8.55869	10.56	12.1792
5.79642	14.8125	15.209
	9.07496	21.5506
6.40156	16.4963	12.6825
7.22527
6.5239	6.60934	11.9435
3.32347	13.1041	12.6945
5.78542	4.16933	7.61992
	5.93167	14.928
	2.59981	18.6449
	22.5734	4.03373
	15.7	13.7555
	11.6957	28.8984
	12.0643	14.5624
	11.7052	9.83686
	1.36993	25.2981
	2.66636	17.8864
	3.8696	10.2277
	5.7508	15.1759
	4.91198	14.8186
4.9465	10.8069	16.4394	mean
2.79815	5.34101	6.9478	SD
0.305904	0.911492	1.30949	SEM

## Sheet: Fig 5c 
	diameter (nm) PLC assemblies
	imDC
	Donor 10	Donor 13	Donor 16	Donor 17	Donor 18	Donor 19
	Cell	Cell	Cell	Cell	Cell	Cell
cell 1	78.65	75.28	103.58	75.53	87.74	83.72
cell 2	88.37	74.03	77.85	73.91	85.48	82.37
cell 3	79.91	81	77.36	55.8	86.03	79.73
cell 4	87.83	70.29	74.78	80.66	86.78	80.31
cell 5	91.15	76.51	81.58	70.02	88.17	78.91
	imDC average	STDEV
	80.44	8.34094	nm
	mDC
	Donor 1				Donor 2		Donor 3		Donor 5		Donor 6		Donor 7		Donor 10		Donor 11
	Soma	Tip	soma	Tip	soma	Tip	soma	Tip	soma	Tip	soma	Tip	soma	Tip	soma	Tip	soma	Tip
cell 1	78.08	101.26	78.08	101.26	95.57	94.59	84.28	81.81	88.17	79.5	79.96	83.94	110.82	85.12	136.47	77.11	87.74	99.96
cell 2	80.43	79.61	80.43	79.61	89.53	98.74	83.05	77.11	88.27	85.16	83.05	61.97	127.97	80.86	94.99	83.16	93.4	97.31
cell 3	77.48	86.03	77.48	86.03	96.54	111.26	74.16	89.53	85.81	69.62	101.16	100.07	74.06	87.97	97.22	84.05	98.17	78.79
cell 4	75.77	89.01	75.77	89.01	96.54	86.24	86.67	76.87	76.02	86.35	88.27	89.22	100.25	78.68	110.42	101.44	104.61	95.57
cell 5	65.19	85.92	65.19	85.92	94.59	103.98	86.57	105.49	90.87	74.78	100.7	92.5	94.77	46.21	87.21	90.46	104.07	108.11
	cell		Tip
	Average all Cells	STDEV	Average all Tips	STDEV
	91.7226	13.9651	87.1346	12.6523	nm
